# Supplementary material for: Evidence That Cardiac Pulse Strains Retinal Vessels in and near the Optic Disc During Ocular Ductions
Source: Bioengineering (Basel). 2026 Jun 24;13(7):725. doi: 10.3390/bioengineering13070725 (PMC13405817; doi:10.3390/bioengineering13070725)
Supplement: Supplementary file 1 [file bioengineering-13-00725-s001.zip]

Archive with 1 entries (1 files):
- bioengineering-4313591-supplementary.pdf
